# Supplementary material for: Effect of Traditional Chinese Exercises on Patients with Chronic Heart Failure (TCE-HF): A Systematic Review and Meta-Analysis
Source: J Clin Med. 2023 Mar 9;12(6):2150. doi: 10.3390/jcm12062150 (PMC10054845; doi:10.3390/jcm12062150)
Supplement: Supplementary file 1 [file jcm-12-02150-s001.zip]

Archive with 1 entries (1 files):
- jcm-2213398-supplementary.pdf
